# Supplementary material for: The Value of Cardiac Magnetic Resonance Imaging in Identification of Rare Diseases Mimicking Hypertrophic Cardiomyopathy
Source: J Clin Med. 2021 Jul 28;10(15):3339. doi: 10.3390/jcm10153339 (PMC8348460; doi:10.3390/jcm10153339)
Supplement: Supplementary file 1 [file jcm-10-03339-s001.zip]

Archive with 1 entries (1 files):
- jcm-1317037-supplementary.pdf
